# Supplementary material for: Yolkin, a Polypeptide Complex from Egg Yolk, Affects Cytokine Levels and Leukocyte Populations in Broiler Chicken Blood and Lymphoid Organs after In Ovo Administration
Source: Int J Mol Sci. 2023 Dec 14;24(24):17494. doi: 10.3390/ijms242417494 (PMC10743580; doi:10.3390/ijms242417494)
Supplement: Supplementary file 1 [file ijms-24-17494-s001.zip]

Archive with 1 entries (1 files):
- ijms-2750139-supplementary.pdf
